# Supplementary material for: Highly Discriminative Genotyping of Mycobacterium abscessus Complex Using a Set of Variable Number Tandem Repeats in China
Source: Front Microbiol. 2022 Jan 31;12:802133. doi: 10.3389/fmicb.2021.802133 (PMC8841818; doi:10.3389/fmicb.2021.802133)
Supplement: Supplementary file 2 [file Table_2.XLSX]

## Sheet: Sheet1
Supplementary Table| 3 Demographic and clinical characteristics associated with Mycobacterium abscessus complex pulmonary diseases in China.
Sample ID	Sex	Age(years)	Previous TB	Region	Genotype	Complications										Clinical symptoms
						Bronchiectasia	Asthma	Diabetes	Hepatitis	COPD	HIV	Tumor	Autoimmunity disease	Chronic nephrosis	Others	Cough	Hemoptysis	Fever	Chest pain	Weight loss	Others
MABC-1	Female	35	yes	Guangdong	MAA	no	no	no	no	no	no	no	no	no	yes	yes	yes	no	no	no	no
MABC-2	Female	70	yes	Guangdong	MAA	no	yes	no	no	no	no	no	no	no	yes	yes	no	no	no	no	no
MABC-3	Male	19	yes	Guangxi	MAM	no	no	no	no	no	no	no	no	no	no	yes	no	no	no	no	no
MABC-4	Male	65	yes	Shaanxi	MAA	no	no	no	no	yes	no	no	no	no	no	yes	no	no	no	no	no
MABC-5	Male	25	yes	Shaanxi	MAM	no	no	no	no	no	no	no	no	no	no	yes	no	no	no	no	no
MABC-6	Female	56	yes	Guangdong	MAA	no	yes	no	no	no	no	no	no	no	yes	yes	no	no	no	no	yes
MABC-7	Male	19	yes	Hunan	MAA	no	no	no	no	no	no	no	no	no	no	no	no	no	no	no	yes
MABC-8	Female	30	yes	Hunan	MAA	no	no	no	no	no	no	no	no	no	no	yes	no	no	no	no	no
MABC-9	Female	46	yes	Hunan	MAA	no	yes	no	no	yes	no	no	no	no	no	yes	no	no	yes	no	no
MABC-10	Female	62	yes	Fujian	MAA	no	yes	no	no	no	no	no	no	no	no	yes	yes	no	no	no	no
MABC-11	Male	63	no	Fujian	MAA	no	yes	no	yes	no	no	no	yes	no	no	yes	no	no	no	no	yes
MABC-12	Female	73	yes	Guangdong	MAA	no	no	no	no	no	no	no	no	no	yes	yes	no	no	no	no	no
MABC-13	Male	77	yes	Guangdong	MAA	no	yes	no	yes	no	no	no	no	no	yes	yes	no	yes	no	no	no
MABC-14	Male	17	yes	Guangdong	MAA	no	yes	no	no	no	no	no	no	no	no	yes	no	no	no	no	no
MABC-15	Female	19	yes	Hunan	MAM	no	no	no	no	no	no	no	no	no	no	yes	no	no	no	no	no
MABC-16	Female	16	yes	Chongqing	MAA	no	no	no	no	no	no	no	no	no	no	yes	no	no	no	no	yes
MABC-17	Male	19	yes	Guangxi	MAA	no	no	no	no	no	no	no	no	no	no	yes	no	no	no	no	no
MABC-18	Male	24	yes	Guangxi	MAA	no	no	no	no	yes	no	no	no	no	yes	yes	no	yes	no	no	no
MABC-19	Male	79	yes	Guangxi	MAA	no	yes	no	no	no	no	no	no	no	no	yes	yes	no	yes	yes	no
MABC-20	Female	50	no	Guangxi	MAM	no	no	no	no	no	no	no	no	no	no	yes	no	no	no	no	no
MABC-21	Male	49	yes	Guangxi	MAA	no	no	no	no	no	no	yes	no	no	yes	yes	yes	yes	yes	no	no
MABC-22	Female	54	no	Guangxi	MAA	no	yes	no	no	no	no	no	no	no	no	yes	no	yes	no	no	no
MABC-23	Female	53	no	Guangxi	MAM	no	no	no	no	no	no	no	no	no	no	yes	no	no	no	no	no
MABC-24	Male	46	yes	Guangxi	MAA	no	no	yes	no	no	no	no	no	no	no	yes	no	no	no	no	no
MABC-25	Female	39	no	Guangdong	MAA	no	no	no	no	no	no	no	no	no	yes	yes	no	no	no	no	no
MABC-26	Male	70	no	Anhui	MAA	no	no	no	no	no	no	no	no	no	yes	yes	no	no	no	no	no
MABC-27	Male	77	yes	Guangdong	MAA	no	no	no	no	no	no	no	no	no	yes	yes	no	no	no	no	no
MABC-28	Female	70	yes	Guangdong	MAA	no	no	no	no	no	no	no	no	no	yes	yes	no	no	no	no	yes
MABC-29	Female	28	yes	Anhui	MAM	no	no	no	no	no	no	no	no	no	no	yes	no	no	no	no	no
MABC-30	Female	42	yes	Guangxi	MAA	no	no	no	no	no	no	no	no	no	no	no	no	no	no	no	no
MABC-31	Female	67	yes	Guangxi	MAA	no	no	no	no	no	no	no	no	no	no	no	no	no	no	no	no
MABC-32	Female	83	yes	Hunan	MAA	no	no	no	no	no	no	no	no	no	no	yes	no	yes	no	no	no
MABC-33	Female	19	yes	Hunan	MAM	no	no	no	no	no	no	no	no	no	no	yes	no	no	no	no	no
MABC-34	Male	71	yes	Hunan	MAA	no	no	no	no	no	no	no	no	no	no	yes	no	no	no	no	no
MABC-35	Male	55	yes	Chongqing	MAA	no	no	no	no	yes	no	no	no	no	no	yes	no	no	no	no	yes
MABC-36	Male	77	yes	Chongqing	MAA	no	no	no	no	no	no	yes	no	no	yes	yes	no	no	no	no	yes
MABC-37	Male	55	yes	Chongqing	MAA	yes	no	no	no	yes	no	no	no	no	yes	yes	yes	no	no	no	no
MABC-38	Male	66	yes	Chongqing	MAA	no	no	no	no	no	no	no	no	no	yes	yes	no	no	no	no	no
MABC-39	Male	56	yes	Chongqing	MAM	no	yes	no	no	no	no	no	yes	no	no	no	yes	no	yes	no	no
MABC-40	Male	42	yes	Chongqing	MAA	no	no	no	no	no	no	no	no	no	yes	yes	no	yes	no	no	yes
MABC-41	Male	64	yes	Chongqing	MAA	no	no	no	no	no	no	no	no	no	yes	yes	no	no	no	no	yes
MABC-42	Female	54	yes	Hunan	MAM	no	yes	no	no	no	no	no	no	no	no	yes	no	no	no	no	no
MABC-43	Male	33	yes	Guangdong	MAA	no	yes	no	no	no	no	no	no	no	no	yes	yes	yes	no	no	no
MABC-44	Female	32	yes	Shaanxi	MAM	no	no	no	no	no	no	no	no	no	no	yes	no	no	no	no	no
MABC-45	Female	26	yes	Hunan	MAM	no	no	no	no	no	no	no	no	no	no	yes	no	no	no	no	no
MABC-46	Female	28	yes	Hunan	MAM	no	yes	no	no	no	no	no	no	no	no	yes	no	no	no	no	no
MABC-47	Female	25	yes	Hunan	MAA	no	no	no	no	no	no	no	no	no	no	yes	no	no	no	no	no
MABC-48	Male	69	no	Fujian	MAA	yes	no	no	no	no	no	yes	no	no	no	yes	no	yes	no	no	no
MABC-49	Female	51	yes	Guangdong	MAA	no	yes	no	no	no	no	no	no	no	no	yes	yes	no	yes	no	no
MABC-50	Male	54	yes	Hunan	MAA	no	no	no	no	no	no	no	no	no	no	no	no	no	no	no	no
MABC-51	Female	34	yes	Shaanxi	MAA	no	no	no	no	no	no	no	no	no	no	no	yes	no	no	no	no
MABC-52	Female	68	yes	Guangdong	MAA	no	yes	no	no	no	no	no	no	no	yes	yes	no	no	no	no	yes
MABC-53	Female	30	yes	Hunan	MAA	no	no	no	no	no	no	no	no	no	no	yes	no	no	yes	no	no
MABC-54	Male	28	yes	Guangdong	MAA	no	no	no	no	no	yes	no	no	no	yes	no	no	no	no	no	yes
MABC-55	Female	62	yes	Fujian	MAA	no	yes	no	no	no	no	no	no	no	no	yes	yes	no	no	no	no
MABC-56	Female	50	no	Hunan	MAA	no	no	no	no	no	no	no	no	no	no	yes	no	yes	no	no	no
MABC-57	Male	65	yes	Shaanxi	MAA	no	no	no	no	no	no	no	no	no	no	no	yes	no	no	no	no
MABC-58	Male	32	yes	Shaanxi	MAM	no	no	no	no	no	no	no	no	no	no	yes	no	yes	no	no	no
MABC-59	Male	48	yes	Hunan	MAM	no	no	no	no	no	no	no	no	no	no	yes	no	no	no	no	no
MABC-60	Female	73	yes	Guangdong	MAA	no	no	no	no	no	no	no	no	no	yes	yes	no	no	no	no	no
MABC-61	Female	23	yes	Hunan	MAM	no	no	no	no	no	no	no	no	no	no	yes	no	no	no	no	no
MABC-62	Female	32	yes	Shaanxi	MAA	no	no	no	no	no	no	no	no	no	no	no	no	yes	no	no	no
MABC-63	Female	48	yes	Shaanxi	MAA	no	no	no	no	no	no	no	no	no	yes	no	no	no	no	no	no
MABC-64	Male	63	no	Fujian	MAA	no	yes	no	yes	no	no	no	yes	no	no	yes	no	no	no	no	yes
MABC-65	Male	28	yes	Guangdong	MAM	no	no	no	no	no	no	no	no	no	no	yes	yes	no	no	no	no
MABC-66	Female	32	yes	Guangdong	MAM	no	no	no	no	no	no	no	no	no	no	no	no	no	no	no	no
MABC-67	Male	56	no	Guangdong	MAA	no	no	no	no	no	no	no	no	no	no	yes	no	yes	no	no	no
MABC-68	Female	44	yes	Guangdong	MAA	no	no	no	no	no	no	no	no	no	no	no	no	no	no	no	no
MABC-69	Female	37	yes	Guangdong	MAA	no	no	no	no	no	no	no	no	no	no	yes	no	no	no	no	no
MABC-70	Female	26	yes	Guangdong	MAM	no	no	no	no	no	no	no	no	no	no	no	no	no	no	no	no
MABC-71	Male	66	no	Guangdong	MAM	no	no	no	no	no	no	no	no	no	no	yes	no	no	no	no	no
MABC-72	Male	35	no	Beijing	MAA	no	no	no	no	no	no	no	no	no	no	no	yes	no	no	no	no
MABC-73	Female	34	yes	Guangdong	MAA	no	no	no	no	no	no	no	no	no	no	yes	no	no	no	no	no
MABC-74	Male	48	yes	Guangdong	MAA	no	no	no	no	no	no	no	no	no	no	no	no	no	no	no	no
MABC-75	Female	58	yes	Guangdong	MAM	no	no	no	no	no	no	no	no	no	no	yes	no	yes	no	no	no
MABC-76	Female	26	yes	Guangdong	MAM	no	no	no	no	no	no	no	no	no	no	yes	no	no	no	no	no
MABC-77	Female	32	yes	Guangdong	MAM	no	no	no	no	no	no	no	no	no	no	yes	no	no	no	no	no
MABC-78	Male	49	yes	Guangdong	MAA	no	no	no	no	no	no	no	no	no	no	yes	no	no	no	no	no
MABC-79	Male	78	yes	Guangxi	MAA	no	no	no	no	no	no	no	no	no	no	yes	no	no	no	no	no
MABC-80	Female	19	no	Guangxi	MAA	no	no	no	no	no	no	no	no	no	no	yes	no	yes	no	no	no
MABC-81	Male	52	yes	Guangxi	MAA	no	no	no	no	no	no	no	no	no	no	no	no	no	no	no	no
MABC-82	Female	37	no	Guangxi	MAM	no	no	no	no	no	no	no	no	no	no	yes	no	no	no	no	no
MABC-83	Female	38	yes	Guangxi	MAM	no	no	no	no	no	no	no	no	no	yes	yes	no	no	no	no	no
MABC-84	Female	50	no	Beijing	MAA	no	no	no	no	no	no	no	no	no	no	no	no	no	no	no	no
MABC-85	Male	82	yes	Beijing	MAA	no	no	no	no	no	no	no	no	no	no	yes	yes	no	no	no	no
MABC-86	Female	19	yes	Beijing	MAA	no	no	no	no	no	no	no	no	no	no	yes	no	no	no	no	no
MABC-87	Male	56	yes	Guangxi	MAM	no	no	no	no	no	no	no	no	no	no	yes	no	no	no	no	no
MABC-88	Female	37	no	Guangxi	MAA	no	no	no	no	no	no	no	no	no	no	yes	no	no	no	no	no
MABC-89	Female	55	yes	Guangxi	MAA	no	no	no	no	no	no	no	no	no	no	yes	no	yes	no	no	no
MABC-90	Male	77	yes	Guangxi	MAA	no	no	no	no	no	no	no	no	no	no	yes	no	no	no	no	no
MABC-91	Male	52	yes	Beijing	MAA	no	no	no	no	no	no	no	no	no	no	no	no	no	no	no	no
MABC-92	Female	44	yes	Guangdong	MAA	no	no	no	no	no	no	no	no	no	no	no	no	no	no	no	no
MABC-93	Female	62	yes	Guangdong	MAA	no	no	no	no	no	no	no	no	no	no	yes	no	no	no	no	no
MABC-94	Male	59	yes	Guangdong	MAA	no	no	no	no	no	no	no	no	no	no	no	no	no	no	no	no
MABC-95	Male	69	yes	Guangdong	MAA	no	no	no	no	no	no	no	no	no	no	yes	no	no	no	no	no
MABC-96	Female	68	yes	Guangxi	MAA	no	no	no	no	no	no	no	no	no	no	yes	no	no	no	no	no
MABC-97	Female	51	yes	Guangxi	MAM	no	no	no	no	no	no	no	no	no	yes	no	no	no	no	no	no
MABC-98	Male	47	yes	Guangxi	MAA	no	no	no	no	no	no	no	no	no	no	yes	no	no	no	no	no
MABC-99	Male	52	yes	Guangxi	MAA	no	no	no	no	no	no	no	no	no	no	no	no	no	no	no	no
MABC-100	Male	32	yes	Guangxi	MAA	no	no	no	no	no	no	no	no	no	no	yes	no	no	no	no	no
MABC-101	Female	35	yes	Guangxi	MAM	no	no	no	no	no	no	no	no	no	no	yes	no	no	no	no	no
MABC-102	Female	70	yes	Beijing	MAA	no	no	no	no	no	no	no	no	no	no	no	no	yes	no	no	no
MABC-103	Male	62	yes	Beijing	MAA	no	no	no	no	no	no	no	no	no	no	yes	no	no	no	no	no
MABC= Mycobacterium abscessus complex; MAA=M. abscessus subsp. abscessus; MAM=M. abscessus subsp. massiliense ; TB= tuberculosis; COPD= chronic obstructive pulmonary disease; HIV=human immunodeficiency virus.
